# Supplementary material for: Recovery in cognitive motor dissociation after severe brain injury: A cohort study
Source: PLoS One. 2020 Feb 5;15(2):e0228474. doi: 10.1371/journal.pone.0228474 (PMC7001945; doi:10.1371/journal.pone.0228474)
Supplement: S1 File — (XLSX) [file pone.0228474.s001.xlsx]

## Sheet: Feuil2
Age range (y)	Gender	Length of stay	Interval since ictus at admission (d)	Interval since ictus at discharge (d)	Etiology	TBI vs NON-TBI	If TBI, DAI vs focal	Diagnosis according to MBT	Diagnosis according to initial CRSR	CRS-R initial	CRS-R final	Consciousness Recovery	GOS at admission	GOS at discharge	ERBI at admission	ERBI at discharge	DRS at admission	DRS at discharge	LCF at admission	LCF at discharge	FAC at discharge	mRS at admission	mRS at discharge
60 < age ≤70	1	14	22	36	GLIOBLASTOMA (relapse)	2	na	CMD	MCS	17	8	yes	3	2	-275	-275	22	28	3	1	0	5	5
70 < age ≤ 80	2	17	17	34	TBI (Fall), HSD, HSA	1	2	CMD	UWS	4	11	no	3	3	-275	5	17	7	3	6	0	5	5
50 < age ≤ 60	2	21	77	98	MENINGOENCEPHALITIS	2	na	CMD	MCS	10	14	no	3	3	-175	-45	20	15	5	6	1	5	4
60 < age ≤ 70	2	64	36	100	ENCEPHALOPATHY	2	na	CMD	MCS	7	11	no	3	3	-325	-155	24	18	2	5	0	5	5
60 < age ≤ 70	1	23	21	44	HS, IVH	2	na	CMD	MCS	5	21	yes	3	3	-175	10	18	6	5	6	0	5	4
40 < age ≤ 50	2	33	51	84	HS	2	na	CMD	COMA	3	23	yes	3	3	-325	40	21	5	3	6	1	5	4
20 < age ≤ 30	1	18	11	29	TBI (MVC)	1	2	CMD	MCS	8	23	yes	3	5	-130	100	19	1	4	10	5	4	1
60 < age ≤ 70	2	39	19	58	TBI (Fall)	1	2	CMD	COMA	3	23	yes	3	3	-325	10	26	11	3	8	1	5	4
50 < age ≤ 60	1	24	18	42	IS	2	na	CMD	MCS	11	17	yes	3	3	-175	-5	22	9	5	7	1	5	4
70 < age ≤ 80	1	36	35	71	TBI (Fall)	1	2	CMD	MCS	9	23	yes	3	1	-225	-225	22	29	4	1	0	5	6
40 < age ≤ 50	2	49	39	88	HS	2	na	CMD	MCS	6	17	no	3	3	-325	35	24	10	2	7	1	5	4
20 < age ≤ 30	1	22	28	50	TBI (Assault)	1	2	CMD	MCS	3	23	yes	3	5	-275	95	24	2	3	9	4	5	1
40 < age ≤ 50	1	22	23	45	TBI (MVC)	1	1	CMD	COMA	3	20	yes	3	3	-275	30	24	15	2	6	1	5	4
50 < age ≤ 60	1	35	35	70	IS	2	na	CMD	COMA	0	22	yes	3	3	-325	30	21	8	3	7	1	5	4
40 < age ≤ 50	2	42	32	74	IS	2	na	CMD	UWS	5	9	no	2	3	-225	-125	25	21	2	3	0	5	5
60 < age ≤ 70	1	47	15	62	HS, IVH	2	na	CMD	COMA	3	18	no	3	3	-325	-80	24	14	3	6	0	5	4
60 < age ≤ 70	1	37	4	41	HS	2	na	CMD	MCS	15	19	yes	3	3	-125	-5	22	13	3	6	1	5	4
70 < age ≤ 80	2	37	19	56	HS	2	na	CMD	UWS	5	22	yes	3	3	-275	20	22	9	2	7	1	5	4
70 < age ≤ 80	1	59	25	84	TBI (Fall)	1	2	CMD	UWS	3	5	no	3	1	-325	-325	22	20	3	4	0	5	5
20 < age ≤ 30	1	14	19	33	TBI (MVC)	1	1	CMD	UWS	6	23	yes	3	4	-150	60	16	5	4	8	1	5	3
40 < age ≤ 50	2	55	40	95	HS	2	na	CMD	MCS	11	23	yes	3	3	-225	10	18	7	4	6	1	5	4
60 < age ≤ 70	2	16	5	21	IS	2	na	CMD	MCS	10	21	yes	3	3	-175	10	22	8	3	7	0	5	4
50 < age ≤ 60	2	19	10	29	CA/ANOXIA, IS	2	na	CMD	MCS	20	23	yes	3	3	-175	35	22	9	4	7	1	5	4
50 < age ≤ 60	1	54	34	88	HS	2	na	CMD	COMA	3	22	yes	3	3	-225	-225	18	29	4	1	0	5	6
40 < age ≤ 50	2	16	10	26	TBI (MVC)	1	1	CMD	COMA	2	22	yes	3	4	-225	75	22	6	3	6	3	5	3
70 < age ≤ 80	2	21	26	47	HS (RA)	2	na	CMD	MCS	11	13	no	3	3	-225	-60	22	15	3	5	0	5	5
40 < age ≤ 50	2	34	13	47	HS, IVH	2	na	CMD	UWS	5	18	yes	3	4	-225	5	19	6	5	7	2	5	3
50 < age ≤ 60	1	36	24	60	HS	2	na	CMD	MCS	6	11	no	3	3	-325	-70	22	15	3	5	0	5	5
70 < age ≤ 80	1	19	16	35	HS, IVH	2	na	CMD	MCS	4	22	yes	3	3	-275	15	21	7	5	6	1	5	4
60 < age ≤ 70	2	77	20	97	IS	2	na	CMD	MCS	15	21	yes	3	3	-325	-140	19	7	5	7	1	5	4
60 < age ≤ 70	1	36	37	73	HS	2	na	CMD	UWS	3	4	no	3	3	-225	25	26	22	2	4	0	5	5
60 < age ≤ 70	1	35	45	80	TBI (MVC)	1	2	CMD	UWS/MCS	10	14	no	3	3	-175	0	22	19	3	3	1	5	4
20 < age ≤ 30	2	24	15	39	TBI (MVC)	1	2	CMD	MCS-	0	23	yes	3	5	-70	90	11	5	6	9	3	4	2
40 < age ≤ 50	1	20	41	61	HS (RA)	2	na	CMD	COMA	3	21	yes	3	4	-100	80	12	5	6	8	3	4	3
70 < age ≤ 80	1	41	61	102	POST-ANOXIA ENCEPHALOPATHY (respiratory arrest)	2	na	CMD	MCS	7	23	yes	3	3	-325	25	21	11	4	6	1	5	4
60 < age ≤ 70	1	14	15	29	TBI, HS	1	2	CMD	UWS	6	23	yes	3	3	-225	45	18	5	4	6	0	5	4
50 < age ≤ 60	1	20	27	47	TBI (Fall)	1	2	CMD	MCS	8	21	yes	3	4	-275	70	25	6	3	6	2	5	3
50 < age ≤ 60	2	31	19	50	IS, HS	2	na	CMD	MCS	9	21	yes	3	3	-325	10	21	15	3	5	0	5	4
70 < age ≤ 80	2	28	23	51	HS	2	na	CMD	COMA	0	22	yes	3	3	-225	10	19	11	5	6	0	5	4
70 < age ≤ 80	1	43	14	57	HS, IVH	2	na	CMD	UWS	5	16	no	3	3	-325	-175	26	19	2	5	0	5	4
60 < age ≤ 70	1	48	34	82	HS (RA)	2	na	CMD	MCS	4	22	yes	3	4	-275	90	26	4	5	9	2	5	3
30 < age ≤ 40	2	40	16	56	HS	2	na	CMD	UWS	11	11	no	3	3	-325	-275	21	20	3	4	0	5	5
40 < age ≤ 50	1	7	10	17	TBI	1	1	CMD	MCS	16	23	yes	3	4	-125	95	12	3	5	8	4	4	2
60 < age ≤ 70	2	15	9	24	TBI	1	2	CMD	UWS	6	23	yes	2	3	-225	35	26	9	2	6	2	5	4
40 < age ≤ 50	1	36	24	60	TBI	1	2	CMD	UWS	4	22	yes	3	4	-325	-10	24	7	3	7	1	5	4
50 < age ≤ 60	1	31	9	40	CA/ANOXIA	2	na	CMD	MCS	13	21	yes	3	4	-175	70	21	3	3	6	3	5	3
60 < age ≤ 70	1	13	18	31	TBI	1	2	CMD	MCS	12	23	yes	3	4	-125	95	12	2	4	8	3	4	3
70 < age ≤ 80	1	30	17	47	TBI	1	2	CMD	UWS	10	14	no	3	4	-225	10	23	10	3	6	2	5	4
70 < age ≤ 80	1	43	48	91	ENCEPHALITIS/ENCEPHALOPATHY	2	na	CMD	COMA	4	13	no	2	3	-275	10	24	15	2	5	0	5	4
40 < age ≤ 50	1	15	12	27	IS	2	na	CMD	MCS	15	22	yes	3	4	-225	50	15	5	5	8	1	5	4
60 < age ≤ 70	1	29	29	58	HS (RA), IS	2	na	CMD	UWS	3	22	yes	2	3	-275	15	18	11	2	6	0	5	4
50 < age ≤ 60	1	13	74	87	IS	2	na	CMD	MCS	10	20	yes	3	3	-275	15	23	12	3	6	0	5	4
50 < age ≤ 60	1	14	17	31	TBI	1	2	CMD	UWS	5	23	yes	3	4	-225	50	24	9	3	7	2	5	4
40 < age ≤ 50	1	14	26	40	TBI	1	2	CMD	COMA	0	11	no	2	3	-325	-325	21	21	3	3	0	5	4
60 < age ≤ 70	2	22	26	48	HS (RA)	2	na	CMD	UWS	7	23	yes	3	4	-150	45	18	5	5	7	2	5	3
20 < age ≤ 30	1	30	38	68	TBI	1	1	CMD	COMA	3	9	no	2	3	-325	-50	24	13	2	4	1	5	4
70 < age ≤ 80	1	24	28	52	CA/ANOXIA	2	na	CMD	MCS	10	17	no	3	3	-225	-65	23	15	2	5	0	5	4
60 < age ≤ 70	1	15	20	35	TBI (Fall)	1	2	CMD	UWS	4	22	yes	3	4	-275	65	22	9	3	6	2	5	3
70 < age ≤ 80	2	16	10	26	TBI (Fall)	1	2	CMD	UWS	4	22	yes	3	3	-225	40	22	11	3	6	2	5	4
20 < age ≤ 30	2	36	14	50	CAVERNOMATOSE, HS, IS	2	na	CMD	UWS	5	10	no	3	3	-325	-175	28	27	2	3	0	5	4
20 < age ≤ 30	2	31	1104	1135	CAVERNOMATOSE, HS, IS	2	na	CMD	MCS	13	22	yes	3	3	10	20	15	14	5	6	1	4	4
50 < age ≤ 60	2	17	3	20	IS	2	na	CMD	MCS	14	15	no	3	3	-225	5	23	17	2	5	1	5	4
50 < age ≤ 60	2	20	38	58	HS (RA)	2	na	CMD	UWS	5	20	yes	3	4	-225	45	23	9	5	8	2	5	3
50 < age ≤ 60	1	16	30	46	TBI (Fall)	1	2	CMD	MCS	8	10	no	3	3	-275	10	21	10	3	6	2	5	4
60 < age ≤ 70	1	53	13	66	IS	2	na	CMD	MCS	12	23	yes	3	4	-325	30	18	5	4	9	0	5	4
50 < age ≤ 60	2	27	26	53	HS, IVH	2	na	CMD	MCS	10	22	yes	3	3	-325	25	21	10	3	6	1	5	4
20 < age ≤ 30	2	23	22	45	TBI (MVC)	1	1	CMD	UWS	2	19	yes	2	3	-275	30	23	11	3	6	1	5	4
50 < age ≤ 60	2	74	13	87	TUMOR (oligodendroglioma)	2	na	CMD	UWS	4	21	yes	3	4	-225	55	24	10	3	6	3	5	4
50 < age ≤ 60	1	19	10	29	TBI (Fall)	1	2	CMD	MCS	14	22	yes	3	4	-150	85	17	3	5	8	4	5	2
20 < age ≤ 30	1	14	18	32	TBI (Fall)	1	2	CMD	UWS	6	21	yes	3	5	-225	80	23	4	3	9	3	5	2
50 < age ≤ 60	2	20	30	50	HS, IVH	2	na	CMD	UWS	4	23	yes	3	4	-275	60	23	5	3	8	3	5	3
50 < age ≤ 60	1	19	29	48	TBI (Fall)	1	2	CMD	UWS	5	22	yes	3	3	-175	-75	18	10	4	6	0	5	4
50 < age ≤ 60	1	23	19	42	HS, IVH	2	na	CMD	COMA	0	22	yes	3	3	-275	-80	21	8	2	6	0	5	4
60 < age ≤ 70	2	20	31	51	ANOXIA (respiratory arrest)	2	na	CMD	COMA	2	23	yes	3	3	-275	15	21	7	4	7	0	5	4
70 < age ≤ 80	1	22	15	37	HS, IVH	2	na	CMD	UWS	4	13	no	3	3	-275	-275	21	22	4	4	0	5	5
50 < age ≤ 60	1	20	8	28	HS, IVH	2	na	CMD	MCS	7	22	yes	3	4	-275	45	23	6	2	6	3	5	3
50 < age ≤ 60	1	21	40	61	HS (RA)	2	na	CMD	MCS	3	21	yes	3	4	-225	-25	21	6	3	6	1	5	4
50 < age ≤ 60	1	23	14	37	CA/ANOXIA	2	na	CMD	UWS	5	22	yes	3	4	-225	50	23	5	3	7	3	5	3
20 < age ≤ 30	1	21	12	33	TBI (MVC)	1	1	CMD	COMA	4	23	yes	3	5	-325	85	23	3	3	9	3	5	2
70 < age ≤ 80	2	58	14	72	HS, IVH	2	na	CMD	COMA	2	22	yes	2	3	-225	5	26	7	2	6	0	5	4
≤ 20	1	14	18	32	TBI (MVC)	1	1	CMD	MCS	11	23	yes	3	4	-225	70	18	6	3	8	3	5	2
50 < age ≤ 60	1	27	20	47	TBI (Fall)	1	2	CMD	UWS	5	23	yes	3	4	-300	85	20	2	4	8	4	5	2
50 < age ≤ 60	1	50	22	72	CA/ANOXIA	2	na	CMD	MCS	10	22	yes	3	4	-325	20	20	8	3	6	3	5	3
70 < age ≤ 80	2	27	102	129	HS	2	na	CMD	MCS	7	5	no	3	2	-325	-325	25	25	2	2	0	5	5
50 < age ≤ 60	1	35	10	45	HS	2	na	CMD	MCS	9	23	yes	3	3	-225	55	20	6	3	6	2	5	4
40 < age ≤ 50	1	35	19	54	TBI (Fall)	1	2	CMD	COMA	3	21	yes	2	3	-325	-50	26	11	2	6	2	5	3
20 < age ≤ 30	1	51	11	62	TBI (Fall)	1	2	CMD	UWS	6	21	yes	3	4	-175	55	23	5	3	7	4	5	3
60 < age ≤ 70	1	23	57	80	TBI (assault)	1	2	CMD	UWS	3	21	yes	3	3	-225	-15	22	9	3	7	1	5	4
≥ 80	2	19	21	40	TBI (Fall)	1	2	CMD	COMA	3	13	no	2	3	-275	-270	23	21	2	3	0	5	5
50 < age ≤ 60	2	24	49	73	POST-ANOXIA ENCEPHALOPATHY	2	na	CMD	UWS	11	23	yes	3	3	-325	55	22	7	3	6	1	5	4
30 < age ≤ 40	1	29	23	52	TBI (Fall)	1	2	CMD	UWS	2	22	yes	3	5	-325	90	22	1	3	10	5	5	1
50 < age ≤ 60	2	23	28	51	TUMOR (MENINGIOME)	2	na	CMD	MCS	8	23	yes	3	3	-150	5	23	5	3	7	1	5	4
70 < age ≤ 80	1	32	10	42	TBI (MVC)	1	2	CMD	UWS	4	18	no	3	3	-325	-75	24	13	2	6	0	5	4
70 < age ≤ 80	2	57	20	77	HS	2	na	CMD	UWS	5	9	no	3	3	-225	-25	22	18	3	4	0	5	5
60 < age ≤ 70	1	33	31	64	ENCEPHALITIS (FSME)	2	na	CMD	UWS	3	19	no	3	3	-325	10	23	11	2	6	0	5	4
40 < age ≤ 50	1	19	35	54	HS	2	na	CMD	UWS	7	16	no	2	3	-325	-275	29	21	2	3	1	5	5
70 < age ≤ 80	1	29	28	57	TBI (MVC)	1	2	CMD	MCS	10	22	yes	3	3	-275	60	20	7	3	7	2	5	3
60 < age ≤ 70	1	34	9	43	HS	2	na	CMD	MCS	10	21	yes	3	3	-125	10	20	5	3	7	1	5	4
30 < age ≤ 40	1	40	15	55	TBI (Fall)	1	2	CMD	UWS	5	23	yes	3	5	-325	95	22	2	2	9	5	5	1
20 < age ≤ 30	1	33	12	45	TBI (MVC)	1	2	CMD	COMA	4	21	yes	2	3	-275	40	26	7	2	7	4	5	3
20 < age ≤ 30	1	7	27	34	TBI (Fall)	1	2	CMD	MCS	7	22	yes	3	3	-175	-100	19	12	5	6	0	5	4
60 < age ≤ 70	2	56	19	75	HS (RA)	2	na	CMD	COMA	2	11	no	2	3	-325	-205	27	22	2	3	0	5	5
60 < age ≤ 70	1	42	26	68	HS	2	na	CMD	COMA	4	23	yes	3	3	-325	-35	25	11	2	6	0	5	4
50 < age ≤ 60	2	10	20	30	HS, IVH	2	na	CMD	UWS	5	5	no	2	2	-275	-275	24	24	2	2	0	5	5
50 < age ≤ 60	1	31	9	40	CA/ANOXIA	2	na	CMD	UWS	5	12	no	3	3	-175	-20	21	13	3	6	1	5	4
70 < age ≤ 80	1	14	17	31	HSA , IS	2	na	DOC/COMA	UWS	3	4	no	2	1	-275	-275	24	29	2	1	0	5	6
30 < age ≤ 40	2	26	28	54	HS	2	na	DOC/COMA	COMA	2	21	yes	2	3	-325	-25	23	11	2	5	1	5	4
≤ 20	1	41	28	69	TBI	1	1	DOC/COMA	COMA	5	12	no	2	3	-175	-75	27	24	2	3	0	5	4
50 < age ≤ 60	2	41	23	64	HS (RA)	2	na	DOC/COMA	COMA	4	7	no	2	2	-275	-275	23	23	2	3	0	5	5
20 < age ≤ 30	2	8	24	32	TBI (Fall)	1	1	DOC/COMA	COMA	0	2	no	2	2	-325	-325	28	29	3	3	0	5	5
30 < age ≤ 40	2	41	49	90	TBI (MVC)	1	2	DOC/COMA	COMA	0	8	no	2	2	-325	-325	29	23	2	3	0	5	5
30 < age ≤ 40	1	26	17	43	CA/ANOXIA	2	na	DOC/COMA	COMA	2	4	no	2	2	-325	-325	27	27	2	1	0	5	5
20 < age ≤ 30	2	16	56	72	TBI	1	1	DOC/MCS	MCS	9	5	no	3	3	-275	-225	24	23	2	2	0	5	5
50 < age ≤ 60	2	16	281	297	TBI (Fall)	1	1	DOC/MCS chronique	MCS chronique	11	9	no	3	3	-275	-270	27	25	2	2	0	5	5
30 < age ≤ 40	1	27	17	44	LEUCOENCEPHALOPATHIE toxique	2	na	DOC/UWS	UWS	5	13	no	2	3	-275	-130	23	18	2	4	0	5	4
70 < age ≤ 80	2	13	25	38	HS (RA)	2	na	DOC/UWS	UWS	5	13	no	3	3	-325	-275	23	23	3	3	0	5	5
30 < age ≤ 40	2	33	33	66	TBI (MVC)	1	1	DOC/UWS	UWS	5	7	no	2	3	-325	-175	25	21	2	3	0	5	5
50 < age ≤ 60	1	20	26	46	CA/ANOXIA	2	na	DOC/UWS	UWS	6	8	no	2	2	-275	-275	24	23	1	1	0	5	5
≤ 20	2	34	33	67	TBI (MVC)	1	1	DOC/UWS	UWS	6	9	no	3	3	-275	-55	23	21	2	3	0	5	4
20 < age ≤ 30	1	34	269	303	TBI	1	1	DOC/UWS	UWS	5	11	no	2	2	-275	-175	25	20	2	3	0	5	5
50 < age ≤ 60	2	34	21	55	TBI (Fall)	1	1	DOC/UWS	UWS	5	5	no	2	2	-275	-275	29	26	1	1	0	5	5
20 < age ≤ 30	1	35	18	53	TBI (MVC)	1	1	DOC/UWS	UWS	5	13	no	2	3	-300	-250	24	22	2	3	0	5	5
20 < age ≤ 30	1	30	67	97	TBI (MVC)	1	1	DOC/UWS	UWS	5	6	no	2	3	-325	-225	23	23	2	3	0	5	5
50 < age ≤ 60	2	10	15	25	CA/ANOXIA	2	na	DOC/UWS	UWS	6	6	no	2	2	-275	-275	23	23	2	2	0	5	5
70 < age ≤ 80	1	35	16	51	IS	2	na	LOCKED IN partiel	LOCKED IN partiel	na	na	na	3	3	-125	-75	17	6	4	8	0	5	4
60 < age ≤ 70	2	21	56	77	HS	2	na	LOCKED-IN	LOCKED-IN	na	na	na	3	3	-225	-70	21	12	4	5	0	5	5
20 < age ≤ 30	1	19	8	27	TBI (Assault)	1	2	NON DOC	NON DOC	na	na	na	3	5	-10	95	10	2	4	9	4	4	2
40 < age ≤ 50	1	49	40	89	TETRAPARESIE(abcès)	2	na	NON DOC	NON DOC	na	na	na	3	3	0	30	8	5	7	9	1	5	4
20 < age ≤ 30	2	3	na	na	Amyotrophie spinale infantile de type II	2	na	NON DOC	NON DOC	na	na	na	3	3	-100	-50	7	7	8	8	0	4	4
≤ 20	1	15	37	52	GUILLAIN BARRE	2	na	NON DOC	NON DOC	na	na	na	3	3	-140	30	9	6	8	9	0	4	4
50 < age ≤ 60	2	7	11	18	HS (RA)	2	na	NON DOC	NON DOC	na	na	na	3	3	-125	55	23	9	5	7	3	5	3
40 < age ≤ 50	1	8	27	35	HS, IVH	2	na	NON DOC	NON DOC	na	na	na	3	4	-175	60	18	6	4	6	2	4	4
50 < age ≤ 60	1	46	59	105	IS	2	na	NON DOC	NON DOC	na	na	na	3	4	-150	80	12	2	6	9	2	5	3
70 < age ≤ 80	1	41	17	58	IS	2	na	NON DOC	NON DOC	na	na	na	3	4	-275	-15	13	6	5	6	1	5	4
70 < age ≤ 80	1	18	25	43	HS (RA), IS	2	na	NON DOC	NON DOC	na	na	na	3	3	-275	-35	21	11	4	5	0	5	4
60 < age ≤ 70	1	20	17	37	TBI	1	2	NON DOC	NON DOC	na	na	na	3	3	-275	20	23	9	3	6	1	5	4
50 < age ≤ 60	2	18	94	112	CIM	2	na	NON DOC	NON DOC	na	na	na	3	4	-100	70	12	5	5	8	2	5	3
60 < age ≤ 70	1	19	73	92	ENCEPHALOPATHY	2	na	NON DOC	NON DOC	na	na	na	3	1	-325	-225	18	18	4	4	0	5	6
50 < age ≤ 60	1	19	24	43	IS (EMBOLI)	2	na	NON DOC	NON DOC	na	na	na	3	4	-175	50	18	3	5	8	2	5	3
70 < age ≤ 80	1	10	26	36	ANGIOPATHY/HS	2	na	NON DOC	NON DOC	na	na	na	3	3	-100	30	18	5	5	7	1	5	4
40 < age ≤ 50	1	16	11	27	IS	2	na	NON DOC	NON DOC	na	na	na	3	4	-125	50	8	6	7	9	3	5	2
70 < age ≤ 80	1	17	15	32	HSD	2	na	NON DOC	NON DOC	na	na	na	3	3	-325	50	19	10	4	7	1	5	4
20 < age ≤ 30	1	14	4	18	TBI (MVC)	1	2	NON DOC	NON DOC	na	na	na	3	5	0	70	11	2	5	9	3	4	2
60 < age ≤ 70	2	29	14	43	HS	2	na	NON DOC	NON DOC	na	na	na	3	3	-275	40	16	7	5	6	1	5	4
40 < age ≤ 50	2	15	22	37	CA/ANOXIA	2	na	NON DOC	NON DOC	na	na	na	3	5	-200	100	11	1	6	10	4	4	2
